# Supplementary material for: Exploring Distinct Second-Order Data Approaches for Thiamine Quantification via Carbon Dot/Silver Nanoparticle FRET Reversion
Source: Biosensors (Basel). 2024 Dec 10;14(12):604. doi: 10.3390/bios14120604 (PMC11674425; doi:10.3390/bios14120604)
Supplement: Supplementary file 1 [file biosensors-14-00604-s001.zip]

Archive with 2 entries (2 files):
- biosensors-3330653-supplementary.pdf
- Video S1 - supplementary video.avi
